# Supplementary material for: Case report: A case of immune thrombocytopenia combined with Hashimoto's thyroiditis and Helicobacter pylori infection in a child
Source: Front Pediatr. 2023 Jun 9;11:1169064. doi: 10.3389/fped.2023.1169064 (PMC10288111; doi:10.3389/fped.2023.1169064)
Supplement: Supplementary file 1 [file Table1.xlsx]

## Sheet: Sheet1
Thyroid function	Before treatment	After treatment
TSH（mIU/L）	6.811	0.758
T3（nmol/L）	1.35	0.7
T4（nmol/L）	90.4	77.5
FT3（pmol/L）	4.71	2.9
FT4（pmol/L）	16.16	17.46
TGAB（U/ml）	94.7	67.3
TPOAB（U/ml）	848.3	238
